# Supplementary material for: Analysis of 5-Azacytidine Resistance Models Reveals a Set of Targetable Pathways
Source: Cells. 2022 Jan 11;11(2):223. doi: 10.3390/cells11020223 (PMC8774143; doi:10.3390/cells11020223)
Supplement: Supplementary file 1 [file cells-11-00223-s001.zip]

Archive with 1 entries (1 files):
- cells-1533897-final SM.pdf
